# Supplementary material for: Deep Eutectic Solvent-Based Aqueous Two-Phase Systems and Their Application in Partitioning of Phenol Compounds
Source: Molecules. 2024 Sep 15;29(18):4383. doi: 10.3390/molecules29184383 (PMC11434047; doi:10.3390/molecules29184383)
Supplement: Supplementary file 1 [file molecules-29-04383-s001.zip]

Archive with 1 entries (1 files):
- molecules-3149321-supplementary.pdf
